# Supplementary material for: Effects of Straw Return and Moisture Condition on Temporal Changes of DOM Composition and Cd Speciation in Polluted Farmland Soil
Source: Int J Environ Res Public Health. 2022 Sep 25;19(19):12128. doi: 10.3390/ijerph191912128 (PMC9566551; doi:10.3390/ijerph191912128)
Supplement: Supplementary file 1 [file ijerph-19-12128-s001.zip]

Archive with 1 entries (1 files):
- ijerph-1910443-supplementary.pdf
